# Supplementary material for: Modeling the Dynamics of Electric Field-Assisted Local Functionalization in Two-Dimensional Materials
Source: Materials (Basel). 2026 Jan 5;19(1):204. doi: 10.3390/ma19010204 (PMC12787140; doi:10.3390/ma19010204)
Supplement: Supplementary file 1 [file materials-19-00204-s001.zip]

Archive with 1 entries (1 files):
- materials-4012376-supplementary.pdf
